# Supplementary material for: Structure–Activity Relationship Study Reveals ML240 and ML241 as Potent and Selective Inhibitors of p97 ATPase
Source: ChemMedChem. 2013 Jan 11;8(2):297–312. doi: 10.1002/cmdc.201200520 (PMC3662613; doi:10.1002/cmdc.201200520)
Supplement: Supplementary file 2 [file cmdc0008-0297-sd2.xls]

## Sheet: Protein Kinase SUMMARY
					20 mM					Labeling Site Key
Kinase	Reference	Annotation	Sequence	Labeling site	ML240	ACJI-47	ML241			Lys1	Conserved Lysine 1
ABL,ARG	UniRef100_P00519	Proto-oncogene tyrosine-protein kinase ABL1 [Homo sapiens (Human)]	LMTGDTYTAHAGAKFPIK	Activation Loop	-12.6	43.9	-13.9			Lys2	Conserved Lysine 2
ABL,ARG	UniRef100_P00519	Proto-oncogene tyrosine-protein kinase ABL1 [Homo sapiens (Human)]	YSLTVAVKTLKEDTMEVEEFLK	Lys1	11.1	55.4	5.3			ATP Loop	ATP binding loop,
ACK	UniRef100_Q07912	Activated CDC42 kinase 1 [Homo sapiens (Human)]	TVSVAVKCLKPDVLSQPEAMDDFIR	Lys1	18.9	71.4	-11.3			Activation Loop	Activation loop
AGK	UniRef100_Q53H12	Acylglycerol kinase, mitochondrial n=2 Tax=Homo sapiens RepID=AGK_HUMAN	ATVFLNPAACKGK	ATP	7.5	-4.6	5.2			ATP	ATP site in non-canonical kinase (e.g. lipid kinase)
AMPKa1	UniRef100_Q13131	5'-AMP-activated protein kinase catalytic subunit alpha-1 [Homo sapiens (Human)]	IGHYILGDTLGVGTFGKVK	ATP Loop	8.3	22.8	11.5			Protein Kinase Domain	Other lysine within kinase domain, possibly not in ATP binding site
AMPKa1,AMPKa2	UniRef100_Q13131	5'-AMP-activated protein kinase catalytic subunit alpha-1 [Homo sapiens (Human)]	VAVKILNR	Lys1	-19.2	19.7	-12.5			Other	Labeling of residue outside of the protein kinase domain, possibly not in ATP binding site
AMPKa1,AMPKa2	UniRef100_Q13131	5'-AMP-activated protein kinase catalytic subunit alpha-1 [Homo sapiens (Human)]	DLKPENVLLDAHMNAK	Lys2	-1.5	24.6	-0.9
AMPKa2	UniRef100_P54646	5'-AMP-activated protein kinase catalytic subunit alpha-2 [Homo sapiens (Human)]	IGHYVLGDTLGVGTFGKVK	ATP Loop	11.9	22.8	-6.2
ANPb	UniRef100_P20594	Atrial natriuretic peptide receptor B precursor [Homo sapiens (Human)]	GMAFLHNSIISSHGSLKSSNCVVDSR	Lys2	5	-1.4	-6.3				>90% Inhibition
ARAF	UniRef100_P10398	A-Raf proto-oncogene serine/threonine-protein kinase [Homo sapiens (Human)]	DLKSNNIFLHEGLTVK	Lys2	-7.3	32.9	3				75 - 90% Inhibition
ATM	UniRef100_Q13315	Serine-protein kinase ATM [Homo sapiens (Human)]	QLVKGRDDLRQDAVMQQVFQMCNTLLQR	ATP	-4.3	57.4	-8.3				50 - 75% Inhibition
ATR	UniRef100_Q13535	Serine/threonine-protein kinase ATR [Homo sapiens (Human)]	FYIMMCKPK	ATP	-0.4	32	-7.4				35 - 50% Inhibition
AurA	UniRef100_O14965	Serine/threonine-protein kinase 6 [Homo sapiens (Human)]	FILALKVLFK	Lys1	10.3	34.3	-1.8				No change
AurA	UniRef100_O14965	Serine/threonine-protein kinase 6 [Homo sapiens (Human)]	DIKPENLLLGSAGELK	Lys2	11.9	47.9	-1			Not colored	Variable or weak data not reaching significance despite >35% inhibition
AurB	UniRef100_Q96GD4	Serine/threonine-protein kinase 12 [Homo sapiens (Human)]	SHFIVALKVLFK	Lys1	-32.8	41.8	-14.3
BARK1	UniRef100_P25098	Beta-adrenergic receptor kinase 1 n=1 Tax=Homo sapiens RepID=ARBK1_HUMAN	DLKPANILLDEHGHVR	Lys2	-14.5	-6.2	-6.7
BCKDK	UniRef100_O14874	[3-methyl-2-oxobutanoate dehydrogenase [lipoamide]] kinase, mitochondrial precursor [Homo sapiens (Human)]	QLLDDHKDVVTLLAEGLR	Other	-9.9	-5.1	-9.4
BRAF	UniRef100_P15056	B-Raf proto-oncogene serine/threonine-protein kinase [Homo sapiens (Human)]	DLKSNNIFLHEDLTVK	Lys2	10.5	16	14.3
CaMK1a	UniRef100_Q14012	Calcium/calmodulin-dependent protein kinase type 1 [Homo sapiens (Human)]	LVAIKCIAK	Lys1	-2.1	2.2	1.2
CaMK1d	UniRef100_Q8IU85	Calcium/calmodulin-dependent protein kinase type 1D [Homo sapiens (Human)]	LFAVKCIPK	Lys1	0	5.9	-2.2
CaMK2a,CaMK2b,CaMK2d,CaMK2g	UniRef100_Q9UQM7	Calcium/calmodulin-dependent protein kinase type II alpha chain [Homo sapiens (Human)]	DLKPENLLLASK	Lys2	5.7	62.2	-0.5
CaMK2b,CaMK2d	UniRef100_Q13554	Calcium/calmodulin-dependent protein kinase type II beta chain [Homo sapiens (Human)]	LCTGHEYAAKIINTK	Lys1	-1.1	29	12.7
CaMK2d	UniRef100_Q13557	Calcium/calmodulin-dependent protein kinase type II delta chain n=2 Tax=Euarchontoglires RepID=KCC2D_HUMAN	IPTGQEYAAKIINTK	Lys1	-14.3	44.3	-17.7
CaMK2g	UniRef100_Q13555	Calcium/calmodulin-dependent protein kinase type II gamma chain [Homo sapiens (Human)]	KTSTQEYAAKIINTKK	Lys1	-8.6	53.6	-9.5
CaMK2g	UniRef100_Q13555	Calcium/calmodulin-dependent protein kinase type II gamma chain [Homo sapiens (Human)]	TSTQEYAAKIINTK	Lys1	7.5	59.6	6.7
CaMKK1	UniRef100_Q8N5S9	Calcium/calmodulin-dependent protein kinase kinase 1 [Homo sapiens (Human)]	LAYNESEDRHYAMKVLSK	Lys1	-24.9	20.6	-7.1
CaMKK2	UniRef100_Q96RR4	Calcium/calmodulin-dependent protein kinase kinase 2 [Homo sapiens (Human)]	LAYNENDNTYYAMKVLSK	Lys1	-5.8	33.4	0.1
CASK	UniRef100_O14936	Peripheral plasma membrane protein CASK n=2 Tax=Catarrhini RepID=CSKP_HUMAN	ETGQQFAVKIVDVAK	Lys1	5.7	38.6	-0.4
CCRK	UniRef100_Q8IZL9	Cell cycle-related kinase [Homo sapiens (Human)]	DLKPANLLISASGQLK	Lys2	2.1	14	4.4
CDC2	UniRef100_P06493	Cell division control protein 2 homolog [Homo sapiens (Human)]	DLKPQNLLIDDKGTIK	Lys2	-2.6	4.2	-6.5
CDK10	UniRef100_Q15131	Cell division protein kinase 10 [Homo sapiens (Human)]	DLKVSNLLMTDK	Lys2	4.7	7.6	-7.4
CDK11,CDK8	UniRef100_P49336	Cell division protein kinase 8 [Homo sapiens (Human)]	DLKPANILVMGEGPER	Lys2	-2.3	72.9	-5.3
CDK2	UniRef100_P24941	Cell division protein kinase 2 [Homo sapiens (Human)]	LTGEVVALKK	Lys1	-9.5	23.1	-2.8
CDK2	UniRef100_P24941	Cell division protein kinase 2 [Homo sapiens (Human)]	NKLTGEVVALKK	Lys1	15.7	40.1	3.7
CDK2	UniRef100_P24941	Cell division protein kinase 2 [Homo sapiens (Human)]	DLKPQNLLINTEGAIK	Lys2	-0.8	24.7	-1.9
CDK5	UniRef100_Q00535	Cell division protein kinase 5 [Homo sapiens (Human)]	ETHEIVALKR	Lys1	-20.3	-25.1	-10.8
CDK5	UniRef100_Q00535	Cell division protein kinase 5 [Homo sapiens (Human)]	NRETHEIVALKR	Lys1	-17.2	-25.5	-18.9
CDK5	UniRef100_Q00535	Cell division protein kinase 5 [Homo sapiens (Human)]	DLKPQNLLINR	Lys2	10.7	6.7	-5.6
CDK7	UniRef100_P50613	Cell division protein kinase 7 [Homo sapiens (Human)]	DLKPNNLLLDENGVLK	Lys2	2.5	31.5	-1.7
CDK9	UniRef100_P50750	Cell division protein kinase 9 [Homo sapiens (Human)]	DMKAANVLITR	Lys2	-14.5	29.3	-15.3
CHED	UniRef100_Q14004	Cell division cycle 2-like protein kinase 5 [Homo sapiens (Human)]	DIKCSNILLNNRGQIK	Lys2	17.4	33.6	2.7
CHK1	UniRef100_O14757	Serine/threonine-protein kinase Chk1 [Homo sapiens (Human)]	LSKGDGLEFK	Other	-4.2	-8.8	-3.2
CHK2	UniRef100_O96017	Serine/threonine-protein kinase Chk2 [Homo sapiens (Human)]	VAIKIISK	Lys1	-4.9	14.3	-5.4
CHK2	UniRef100_O96017	Serine/threonine-protein kinase Chk2 [Homo sapiens (Human)]	DLKPENVLLSSQEEDCLIK	Lys2	3.1	28.8	4.2
CK1a	UniRef100_P48729	Casein kinase I isoform alpha [Homo sapiens (Human)]	DIKPDNFLMGIGR	Lys2	4.9	79.3	-1.4
CK1d,CK1e	UniRef100_P48730	Casein kinase I isoform delta [Homo sapiens (Human)]	DVKPDNFLMGLGKK	Lys2	-1.5	97.5	-4.8
CK2a2	UniRef100_P19784	Casein kinase II subunit alpha' [Homo sapiens (Human)]	DVKPHNVMIDHQQK	Lys2	-11.7	-43.5	-34.4
CLK2	UniRef100_P49760	Dual specificity protein kinase CLK2 [Homo sapiens (Human)]	LTHTDLKPENILFVNSDYELTYNLEK	Lys2	-12.9	46.4	-5.9
CRK7	UniRef100_Q9NYV4	Cell division cycle 2-related protein kinase 7 [Homo sapiens (Human)]	DIKCSNILLNNSGQIK	Lys2	-31.4	-26.2	-22.3
CSK	UniRef100_P41240	Tyrosine-protein kinase CSK [Homo sapiens (Human)]	EASSTQDTGKLPVK	Activation Loop	-21.6	45.4	-22
CSK	UniRef100_P41240	Tyrosine-protein kinase CSK [Homo sapiens (Human)]	VSDFGLTKEASSTQDTGK	Activation Loop	-10.5	73.6	-1.8
CSK	UniRef100_P41240	Tyrosine-protein kinase CSK [Homo sapiens (Human)]	VSDFGLTKEASSTQDTGKLPVK	Activation Loop	-18	62.9	-8.1
DNAPK	UniRef100_P78527	DNA-dependent protein kinase catalytic subunit [Homo sapiens (Human)]	GHDEREHPFLVKGGEDLRQDQR	ATP	12.4	43.2	1.7
DNAPK	UniRef100_P78527	DNA-dependent protein kinase catalytic subunit [Homo sapiens (Human)]	KGGSWIQEINVAEK	ATP	79.1	92.6	45.3
eEF2K	UniRef100_O00418	Elongation factor 2 kinase [Homo sapiens (Human)]	YIKYNSNSGFVR	Protein Kinase Domain	-5.9	2.4	-1.9
EGFR	UniRef100_P00533	Epidermal growth factor receptor precursor [Homo sapiens (Human)]	ITDFGLAKLLGAEEK	Activation Loop	12.7	14.3	-3.9
EGFR	UniRef100_P00533	Epidermal growth factor receptor precursor [Homo sapiens (Human)]	LLGAEEKEYHAEGGKVPIK	Activation Loop	0.1	22.6	-3.2
EGFR	UniRef100_P00533	Epidermal growth factor receptor precursor [Homo sapiens (Human)]	IPVAIKELR	Lys1	9.7	75.8	-7.4
EphA1	UniRef100_P21709	Ephrin type-A receptor 1 precursor [Homo sapiens (Human)]	LLDDFDGTYETQGGKIPIR	Activation Loop	-22.2	> 97	-26.1
EphA2	UniRef100_P29317	Ephrin type-A receptor 2 precursor [Homo sapiens (Human)]	VLEDDPEATYTTSGGKIPIR	Activation Loop	-8.1	97	-9.6
EphA2	UniRef100_P29317	Ephrin type-A receptor 2 precursor [Homo sapiens (Human)]	EVPVAIKTLK	Lys1	-11.4	95.7	-5.6
EphA7	UniRef100_Q15375	Ephrin type-A receptor 7 n=1 Tax=Homo sapiens RepID=EPHA7_HUMAN	VIEDDPEAVYTTTGGKIPVR	Activation Loop	2.9	43.9	12
EphB2	UniRef100_P29323	Ephrin type-B receptor 2 precursor [Homo sapiens (Human)]	FLEDDTSDPTYTSALGGKIPIR	Activation Loop	8.3	94.8	2.6
EphB4	UniRef100_P54760	Ephrin type-B receptor 4 precursor [Homo sapiens (Human)]	FLEENSSDPTYTSSLGGKIPIR	Activation Loop	-8.8	97.5	-4
Erk1,Erk2	UniRef100_P27361	Mitogen-activated protein kinase 3 [Homo sapiens (Human)]	DLKPSNLLINTTCDLK	Lys2	3.6	-3.8	3.5
Erk1,Erk2	UniRef100_P27361	Mitogen-activated protein kinase 3 [Homo sapiens (Human)]	YIHSANVLHRDLKPSNLLINTTCDLK	Lys2	-12.2	-7.5	8.6
Erk1,Erk2	UniRef100_P28482	Mitogen-activated protein kinase 1 [Homo sapiens]	YIHSANVLHRDLKPSNLLLNTTCDLK	Lys2	-10	8.9	5.3
Erk5	UniRef100_Q13164	Mitogen-activated protein kinase 7 n=2 Tax=Homo sapiens RepID=MK07_HUMAN	DLKPSNLLVNENCELK	Lys2	-14.3	11	-6.4
FAK	UniRef100_Q05397	Focal adhesion kinase 1 [Homo sapiens (Human)]	YMEDSTYYKASK	Activation Loop	-20.3	-1.2	6.5
FAK	UniRef100_Q05397	Focal adhesion kinase 1 [Homo sapiens (Human)]	CIGEGQFGDVHQGIYMSPENPALAVAIKTCK	Lys1	6.5	32.3	-2
FER	UniRef100_P16591	Proto-oncogene tyrosine-protein kinase FER n=2 Tax=Homo sapiens RepID=FER_HUMAN	QEDGGVYSSSGLKQIPIK	Activation Loop	-27.4	20.3	-20.1
FER	UniRef100_P16591	Proto-oncogene tyrosine-protein kinase FER n=2 Tax=Homo sapiens RepID=FER_HUMAN	TSVAVKTCKEDLPQELK	Lys1	4.8	45.4	-1.8
FRAP	UniRef100_P42345	FKBP12-rapamycin complex-associated protein [Homo sapiens (Human)]	IQSIAPSLQVITSKQRPR	ATP	22.6	70.6	-0.2
FYN	UniRef100_P06241	Proto-oncogene tyrosine-protein kinase Fyn n=2 Tax=Homo sapiens RepID=FYN_HUMAN	VAIKTLKPGTMSPESFLEEAQIMK	Lys1	-15.9	> 96	-18
FYN,SRC,YES	UniRef100_P06241	Proto-oncogene tyrosine-protein kinase Fyn n=2 Tax=Homo sapiens RepID=FYN_HUMAN	QGAKFPIKWTAPEAALYGR	Activation Loop	7.4	85.4	1.5
GCK	UniRef100_Q12851	Mitogen-activated protein kinase kinase kinase kinase 2 n=1 Tax=Homo sapiens RepID=M4K2_HUMAN	DTVTSELAAVKIVK	Lys1	6.7	35.1	5
GCK	UniRef100_Q12851	Mitogen-activated protein kinase kinase kinase kinase 2 n=1 Tax=Homo sapiens RepID=M4K2_HUMAN	DIKGANLLLTLQGDVK	Lys2	-34	-26.5	-22.6
GCN2 domain2	UniRef100_Q9P2K8	Eukaryotic translation initiation factor 2-alpha kinase 4 [Homo sapiens (Human)]	LDGCCYAVKR	Lys1	-15.1	-34.5	-13.9
GCN2 domain2	UniRef100_Q9P2K8	Eukaryotic translation initiation factor 2-alpha kinase 4 [Homo sapiens (Human)]	VQNKLDGCCYAVKR	Lys1	2.3	-8.1	-5.4
GCN2 domain2	UniRef100_Q9P2K8	Eukaryotic translation initiation factor 2-alpha kinase 4 [Homo sapiens (Human)]	DLKPVNIFLDSDDHVK	Lys2	12.6	11.4	1
GSK3A	UniRef100_P49840	Glycogen synthase kinase-3 alpha [Homo sapiens (Human)]	DIKPQNLLVDPDTAVLK	Lys2	2	6	0
GSK3B	UniRef100_P49841	Glycogen synthase kinase-3 beta n=2 Tax=Homo sapiens RepID=GSK3B_HUMAN	DIKPQNLLLDPDTAVLK	Lys2	1	4.2	-3.9
HER2/ErbB2	UniRef100_P04626	Receptor tyrosine-protein kinase erbB-2 precursor [Homo sapiens (Human)]	GIWIPDGENVKIPVAIKVLR	Lys1	32.6	77.8	0.8
IKKa	UniRef100_O15111	Inhibitor of nuclear factor kappa-B kinase alpha subunit [Homo sapiens (Human)]	DLKPENIVLQDVGGK	Lys2	8.5	4.9	10.8
IKKb	UniRef100_O14920	Inhibitor of nuclear factor kappa B kinase beta subunit [Homo sapiens (Human)]	DLKPENIVLQQGEQR	Lys2	-13.4	-14.9	-6.4
IKKe,TBK1	UniRef100_Q14164	Inhibitor of nuclear factor kappa-B kinase epsilon subunit [Homo sapiens (Human)]	DIKPGNIMR	Lys2	-6.7	-7	-9.7
ILK	UniRef100_Q13418	Integrin-linked protein kinase 1 [Homo sapiens (Human)]	WQGNDIVVKVLK	Lys1	1.5	13.5	0.2
ILK	UniRef100_Q13418	Integrin-linked protein kinase 1 [Homo sapiens (Human)]	ISMADVKFSFQCPGR	Protein Kinase Domain	-2.4	-11.6	1.8
IRAK1	UniRef100_P51617	Interleukin-1 receptor-associated kinase 1 [Homo sapiens (Human)]	AIQFLHQDSPSLIHGDIKSSNVLLDER	Lys2	-2.2	51.5	-2.4
IRAK4	UniRef100_Q9NWZ3	Interleukin-1 receptor-associated kinase 4 [Homo sapiens (Human)]	GYVNNTTVAVKK	Lys1	-14.3	25.8	22.5
IRAK4	UniRef100_Q9NWZ3	Interleukin-1 receptor-associated kinase 4 [Homo sapiens (Human)]	DIKSANILLDEAFTAK	Lys2	-23.6	13.5	-7.7
IRE1	UniRef100_O75460	Endoribonuclease n=1 Tax=Homo sapiens RepID=ERN1_HUMAN	DLKPHNILISMPNAHGK	Lys2	-6.5	-1.9	-3.3
ITPK1	UniRef100_Q13572	Inositol-tetrakisphosphate 1-kinase [Homo sapiens (Human)]	ESIFFNSHNVSKPESSSVLTELDKIEGVFERPSDEVIR	Other	-7.7	-2.8	4.8
JAK1 (JH2)	UniRef100_P23458	Tyrosine-protein kinase JAK1 n=1 Tax=Homo sapiens RepID=JAK1_HUMAN	QLASALSYLEDKDLVHGNVCTKNLLLAR	Other	91.8	-2.1	7.1
JAK1 (JH1)	UniRef100_P23458	Tyrosine-protein kinase JAK1 n=1 Tax=Homo sapiens RepID=JAK1_HUMAN	IGDFGLTKAIETDKEYYTVK	Activation Loop	1.6	10.5	0.5
JAK1 (JH1)	UniRef100_P23458	Tyrosine-protein kinase JAK1 n=1 Tax=Homo sapiens RepID=JAK1_HUMAN	IGDFGLTKAIETDKEYYTVKDDR	Activation Loop	-10.7	9.8	4.1
JNK1,JNK2,JNK3	UniRef100_P45983	Mitogen-activated protein kinase 8 [Homo sapiens (Human)]	DLKPSNIVVK	Lys2	9.6	74.1	-7
KHS1	UniRef100_Q9Y4K4	Mitogen-activated protein kinase kinase kinase kinase 5 [Homo sapiens (Human)]	NVHTGELAAVKIIK	Lys1	-6.4	42.7	-7.4
KHS2	UniRef100_Q8IVH8	Mitogen-activated protein kinase kinase kinase kinase 3 [Homo sapiens (Human)]	NVNTGELAAIKVIK	Lys1	4.8	44.6	3.3
LATS1	UniRef100_O95835	Serine/threonine-protein kinase LATS1 [Homo sapiens (Human)]	ALYATKTLR	Lys1	-30.5	7.3	-8
LATS2	UniRef100_Q9NRM7	Serine/threonine-protein kinase LATS2 n=1 Tax=Homo sapiens RepID=LATS2_HUMAN	VDTHALYAMKTLR	Lys1	11.4	46	6.1
LATS2	UniRef100_Q9NRM7	Serine/threonine-protein kinase LATS2 n=1 Tax=Homo sapiens RepID=LATS2_HUMAN	DIKPDNILIDLDGHIK	Lys2	-0.2	21.1	-3.7
LKB1	UniRef100_Q15831	Serine/threonine-protein kinase 11 [Homo sapiens (Human)]	DIKPGNLLLTTGGTLK	Lys2	4.4	66	-3
LKB1	UniRef100_Q15831	Serine/threonine-protein kinase 11 [Homo sapiens (Human)]	FPVCQAHGYFCQLIDGLEYLHSQGIVHKDIKPGNLLLTTGGTLK	Lys2	-8.8	68.2	25.7
LOK	UniRef100_O94804	Serine/threonine-protein kinase 10 [Homo sapiens (Human)]	NKETGALAAAKVIETK	Lys1	7.4	44.6	9.5
LOK	UniRef100_O94804	Serine/threonine-protein kinase 10 [Homo sapiens (Human)]	DLKAGNVLMTLEGDIR	Lys2	-9.3	-15.8	-7.7
LYN	UniRef100_P07948	Tyrosine-protein kinase Lyn n=1 Tax=Homo sapiens RepID=LYN_HUMAN	VAVKTLKPGTMSVQAFLEEANLMK	Lys1	-9.1	92.6	-1.4
MAP2K1,MAP2K2	UniRef100_Q02750	Dual specificity mitogen-activated protein kinase kinase 1 n=4 Tax=Eutheria RepID=MP2K1_HUMAN	DVKPSNILVNSR	Lys2	-17.1	86.1	-3.5
MAP2K3	UniRef100_P46734	Dual specificity mitogen-activated protein kinase kinase 3 [Homo sapiens (Human)]	MCDFGISGYLVDSVAKTMDAGCKPYMAPER	Activation Loop	0.7	-3.3	12
MAP2K3	UniRef100_P46734	Dual specificity mitogen-activated protein kinase kinase 3 [Homo sapiens (Human)]	HAQSGTIMAVKR	Lys1	-4	-45.3	-7.2
MAP2K3	UniRef100_P46734	Dual specificity mitogen-activated protein kinase kinase 3 [Homo sapiens (Human)]	DVKPSNVLINK	Lys2	-13.7	-7.8	-10.5
MAP2K4	UniRef100_P45985	Dual specificity mitogen-activated protein kinase kinase 4 [Homo sapiens (Human)]	LCDFGISGQLVDSIAKTR	Activation Loop	-24.7	-28.2	1.6
MAP2K4	UniRef100_P45985	Dual specificity mitogen-activated protein kinase kinase 4 [Homo sapiens (Human)]	MVHKPSGQIMAVKR	Lys1	-13	10.7	-16.1
MAP2K4	UniRef100_P45985	Dual specificity mitogen-activated protein kinase kinase 4 [Homo sapiens (Human)]	DIKPSNILLDR	Lys2	1.9	-0.5	-5.2
MAP2K5	UniRef100_Q13163	Dual specificity mitogen-activated protein kinase kinase 5 n=1 Tax=Homo sapiens RepID=MP2K5_HUMAN	DVKPSNMLVNTR	Lys2	6.7	83	-10.4
MAP2K6	UniRef100_P52564	Dual specificity mitogen-activated protein kinase kinase 6 [Homo sapiens (Human)]	MCDFGISGYLVDSVAKTIDAGCKPYMAPER	Activation Loop	2.4	12.7	3.6
MAP2K6	UniRef100_P52564	Dual specificity mitogen-activated protein kinase kinase 6 [Homo sapiens (Human)]	HVPSGQIMAVKR	Lys1	0.1	0.8	-8
MAP2K6	UniRef100_P52564	Dual specificity mitogen-activated protein kinase kinase 6 [Homo sapiens (Human)]	DVKPSNVLINALGQVK	Lys2	-11.4	-10.7	-5.5
MAP3K2	UniRef100_Q9Y2U5	Mitogen-activated protein kinase kinase kinase 2 n=3 Tax=Homo sapiens RepID=M3K2_HUMAN	ELAVKQVQFDPDSPETSKEVNALECEIQLLK	Lys1	-4.9	73.5	1.7
MAP3K2	UniRef100_Q9Y2U5	Mitogen-activated protein kinase kinase kinase 2 n=3 Tax=Homo sapiens RepID=M3K2_HUMAN	VYLCYDVDTGRELAVKQVQFDPDSPETSKEVNALECEIQLLK	Lys1	3.1	77.3	13.4
MAP3K2,MAP3K3	UniRef100_Q9Y2U5	Mitogen-activated protein kinase kinase kinase 2 n=3 Tax=Homo sapiens RepID=M3K2_HUMAN	DIKGANILR	Lys2	-11.3	-1.6	-4.2
MAP3K3	UniRef100_Q99759	Mitogen-activated protein kinase kinase kinase 3 n=2 Tax=Homo sapiens RepID=M3K3_HUMAN	ELASKQVQFDPDSPETSKEVSALECEIQLLK	Lys1	-12.9	58.3	-13.5
MAP3K4	UniRef100_Q9Y6R4	Mitogen-activated protein kinase kinase kinase 4 [Homo sapiens (Human)]	VYTCISVDTGELMAMKEIR	Lys1	-6.6	5	1.4
MAP3K4	UniRef100_Q9Y6R4	Mitogen-activated protein kinase kinase kinase 4 [Homo sapiens (Human)]	DIKGANIFLTSSGLIK	Lys2	-29.3	-54	-7.7
MAP3K5	UniRef100_Q99683	Mitogen-activated protein kinase kinase kinase 5 [Homo sapiens (Human)]	DIKGDNVLINTYSGVLK	Lys2	-7.6	-10.7	-10.3
MAP3K5,MAP3K6,MAP3K15	UniRef100_Q99683	Mitogen-activated protein kinase kinase kinase 5 [Homo sapiens (Human)]	IAIKEIPER	Lys1	-2.3	1.2	-2.8
MAPKAPK3	UniRef100_Q16644	MAP kinase-activated protein kinase 3 [Homo sapiens (Human)]	KYAVTDDYQLSKQVLGLGVNGK	ATP Loop	-7.4	6.1	-11.1
MARK2	UniRef100_Q7KZI7	Serine/threonine-protein kinase MARK2 [Homo sapiens (Human)]	EVAVKIIDKTQLNSSSLQK	Lys1	-7.2	18	-11.2
MARK2,MARK3	UniRef100_P27448	MAP/microtubule affinity-regulating kinase 3 [Homo sapiens (Human)]	DLKAENLLLDADMNIK	Lys2	-26.2	-0.3	-16.4
MARK3	UniRef100_P27448	MAP/microtubule affinity-regulating kinase 3 [Homo sapiens (Human)]	EVAIKIIDKTQLNPTSLQK	Lys1	-1	33.9	3
MARK3,MARK4	UniRef100_P27448	MAP/microtubule affinity-regulating kinase 3 [Homo sapiens (Human)]	EVAIKIIDK	Lys1	-5.4	20.4	-7.1
MAST1,MAST2	UniRef100_Q6P0Q8	Microtubule-associated serine/threonine-protein kinase 2 [Homo sapiens (Human)]	DLKPDNLLITSMGHIK	Lys2	5	16.5	6.4
MAST2,MAST4	UniRef100_Q6P0Q8	Microtubule-associated serine/threonine-protein kinase 2 [Homo sapiens (Human)]	DLKPDNLLVTSMGHIK	Lys2	-5.1	22.6	0.9
MAST3	UniRef100_O60307	Microtubule-associated serine/threonine-protein kinase 3 [Homo sapiens (Human)]	DLKPDNLLITSLGHIK	Lys2	-8.5	2.2	-6.1
MASTL	UniRef100_Q96GX5	Microtubule-associated serine/threonine-protein kinase-like [Homo sapiens (Human)]	GAFGKVYLGQK	ATP Loop	-20.9	-9.3	-27
MET	UniRef100_P08581	Hepatocyte growth factor receptor precursor [Homo sapiens (Human)]	DMYDKEYYSVHNK	Activation Loop	-27	-25.6	-4.2
MET	UniRef100_P08581	Hepatocyte growth factor receptor precursor [Homo sapiens (Human)]	DMYDKEYYSVHNKTGAK	Activation Loop	-15	-21	-7
MLK1	UniRef100_P80192	Mitogen-activated protein kinase kinase kinase 9 n=1 Tax=Homo sapiens RepID=M3K9_HUMAN	DLKSSNILILQK	Lys2	11.3	54.9	3.8
MLK2	UniRef100_Q02779	Mitogen-activated protein kinase kinase kinase 10 n=1 Tax=Homo sapiens RepID=M3K10_HUMAN	DLKSINILILEAIENHNLADTVLK	Lys2	17.4	65.4	14.1
MLK3	UniRef100_Q16584	Mitogen-activated protein kinase kinase kinase 11 [Homo sapiens (Human)]	EWHKTTQMSAAGTYAWMAPEVIK	Activation Loop	14.3	33.6	10.5
MLK3	UniRef100_Q16584	Mitogen-activated protein kinase kinase kinase 11 [Homo sapiens (Human)]	DLKSNNILLLQPIESDDMEHK	Lys2	3.9	35.1	4.1
MLK4	UniRef100_Q5TCX8	Mitogen-activated protein kinase kinase kinase [Homo sapiens (Human)]	DLKSSNILLLEK	Lys2	14.6	25.1	-6
MLKL	UniRef100_Q8NB16	CDNA FLJ34389 fis, clone HCHON2000087 [Homo sapiens (Human)]	APVAIKVFK	Lys1	-10.7	-3.1	-9.3
MPSK1	UniRef100_O75716	Serine/threonine-protein kinase 16 n=1 Tax=Homo sapiens RepID=STK16_HUMAN	LGEGGFSYVDLVEGLHDGHFYALKR	Lys1	2.9	56.4	6
MPSK1	UniRef100_O75716	Serine/threonine-protein kinase 16 n=1 Tax=Homo sapiens RepID=STK16_HUMAN	DLKPTNILLGDEGQPVLMDLGSMNQACIHVEGSR	Lys2	-11.7	56.5	-1.7
MRCKb	UniRef100_Q9Y5S2	Serine/threonine-protein kinase MRCK beta n=1 Tax=Homo sapiens RepID=MRCKB_HUMAN	DIKPDNVLLDVNGHIR	Lys2	-1.3	3.6	-0.5
MRCKb	UniRef100_Q9Y5S2	Serine/threonine-protein kinase MRCK beta n=1 Tax=Homo sapiens RepID=MRCKB_HUMAN	NHHVHLYPWSSLDGAEGSFDIKLPETK	Other	1.2	3	5.1
MSK1 domain1	UniRef100_O75582	Ribosomal protein S6 kinase alpha 5 [Homo sapiens (Human)]	DIKLENILLDSNGHVVLTDFGLSK	Lys2	1	3	-0.8
MSK1 domain1	UniRef100_O75582	Ribosomal protein S6 kinase alpha 5 [Homo sapiens (Human)]	LGIIYRDIKLENILLDSNGHVVLTDFGLSK	Lys2	8.5	13.9	10.9
MSK1,MSK2 domain1	UniRef100_O75582	Ribosomal protein S6 kinase alpha 5 [Homo sapiens (Human)]	VLGTGAYGKVFLVR	ATP Loop	2.9	2.1	1.4
MSK2 domain1	UniRef100_O75676	Ribosomal protein S6 kinase alpha 4 [Homo sapiens (Human)]	DLKLENVLLDSEGHIVLTDFGLSK	Lys2	7.3	22	2.6
MST1	UniRef100_Q13043	Serine/threonine-protein kinase 4 [Homo sapiens (Human)]	ETGQIVAIKQVPVESDLQEIIK	Lys1	6.2	48.3	1.2
MST1,MST2	UniRef100_Q13043	Serine/threonine-protein kinase 4 [Homo sapiens (Human)]	DIKAGNILLNTEGHAK	Lys2	-3	16.6	-2.4
MST2	UniRef100_Q13188	Serine/threonine-protein kinase 3 [Homo sapiens (Human)]	ESGQVVAIKQVPVESDLQEIIK	Lys1	-5.8	39.3	-3.6
MST2	UniRef100_Q13188	Serine/threonine-protein kinase 3 [Homo sapiens (Human)]	ESGQVVAIKQVPVESDLQEIIKEISIMQQCDSPYVVK	Lys1	-32	60.1	-8.3
MST3	UniRef100_Q9Y6E0	Serine/threonine-protein kinase 24 [Homo sapiens (Human)]	DIKAANVLLSEHGEVK	Lys2	-9.9	8.3	-7
MST4	UniRef100_Q9P289	Serine/threonine-protein kinase MST4 [Homo sapiens (Human)]	TQQVVAIKIIDLEEAEDEIEDIQQEITVLSQCDSSYVTK	Lys1	31.1	1.8	38.2
MST4,YSK1	UniRef100_O00506	Serine/threonine-protein kinase 25 [Homo sapiens (Human)]	DIKAANVLLSEQGDVK	Lys2	-30.2	-0.2	-15.5
NDR1	UniRef100_Q15208	Serine/threonine-protein kinase 38 [Homo sapiens (Human)]	DTGHVYAMKILR	Lys1	-9.4	4.3	-10.8
NDR2	UniRef100_Q9Y2H1	Serine/threonine-protein kinase 38-like [Homo sapiens (Human)]	DTGHIYAMKILR	Lys1	4.2	17.3	-6.5
NDR2	UniRef100_Q9Y2H1	Serine/threonine-protein kinase 38-like [Homo sapiens (Human)]	DIKPDNLLLDAK	Lys2	-11.8	24.6	-8
NEK1	UniRef100_Q96PY6	Serine/threonine-protein kinase Nek1 [Homo sapiens (Human)]	DIKSQNIFLTK	Lys2	-13	-3.7	-7.6
NEK3	UniRef100_P51956	Serine/threonine-protein kinase Nek3 [Homo sapiens (Human)]	SKNIFLTQNGK	Activation Loop	2.9	10.1	5.9
NEK4	UniRef100_P51957	Serine/threonine-protein kinase Nek4 [Homo sapiens (Human)]	DLKTQNVFLTR	Lys2	-7.4	-16.7	-18.5
NEK6,NEK7	UniRef100_Q9HC98	Serine/threonine-protein kinase Nek6 [Homo sapiens (Human)]	DIKPANVFITATGVVK	Lys2	6.1	1.9	-4.4
NEK7	UniRef100_Q8TDX7	Serine/threonine-protein kinase Nek7 [Homo sapiens (Human)]	AACLLDGVPVALKK	Lys1	-1	6.6	-6
NEK8	UniRef100_Q86SG6	Serine/threonine-protein kinase Nek8 [Homo sapiens (Human)]	DLKTQNILLDK	Lys2	-12.2	22.5	-15.9
NEK9	UniRef100_Q8TD19	Serine/threonine-protein kinase Nek9 n=1 Tax=Homo sapiens RepID=NEK9_HUMAN	LGDYGLAKK	Activation Loop	-22.1	-5.2	-12.3
NEK9	UniRef100_Q8TD19	Serine/threonine-protein kinase Nek9 n=1 Tax=Homo sapiens RepID=NEK9_HUMAN	TEDDSLVVWKEVDLTR	Lys1	-9.3	-9.5	5
NEK9	UniRef100_Q8TD19	Serine/threonine-protein kinase Nek9 n=1 Tax=Homo sapiens RepID=NEK9_HUMAN	DIKTLNIFLTK	Lys2	-5.8	-9	1.1
OSR1	UniRef100_O95747	Serine/threonine-protein kinase OSR1 [Homo sapiens (Human)]	DVKAGNILLGEDGSVQIADFGVSAFLATGGDITR	Lys2	-6.6	8.2	-9
p38a	UniRef100_Q16539	Mitogen-activated protein kinase 14 n=3 Tax=Eutheria RepID=MK14_HUMAN	DLKPSNLAVNEDCELK	Lys2	16.5	60.6	6.3
p38a	UniRef100_Q16539	Mitogen-activated protein kinase 14 n=3 Tax=Eutheria RepID=MK14_HUMAN	QELNKTIWEVPER	Other	-2.1	28.7	-5.7
p38b	UniRef100_Q15759	Mitogen-activated protein kinase 11 n=2 Tax=Homo sapiens RepID=MK11_HUMAN	QELNKTVWEVPQR	Other	-9.6	36.9	-9.7
p38d,p38g	UniRef100_P53778	Mitogen-activated protein kinase 12 [Homo sapiens (Human)]	DLKPGNLAVNEDCELK	Lys2	-11.1	-24.5	2.8
p70S6K	UniRef100_P23443	Ribosomal protein S6 kinase 1 (EC 2.7.1.37) (S6K) (S6K1) (70 kDa ribosomal protein S6 kinase 1) (p70 S6 kinase alpha) (p70(S6K)-alpha) [Homo sapiens (Human)]	LTDFGLCKESIHDGTVTHTFCGTIEYMAPEILMR	Activation Loop	-15.5	-3.5	-8.4
p70S6K	UniRef100_P23443	Ribosomal protein S6 kinase 1 (EC 2.7.1.37) (S6K) (S6K1) (70 kDa ribosomal protein S6 kinase 1) (p70 S6 kinase alpha) (p70(S6K)-alpha) [Homo sapiens (Human)]	DLKPENIMLNHQGHVK	Lys2	-6.9	-12	-6.4
p70S6K,p70S6Kb	UniRef100_P23443	Ribosomal protein S6 kinase 1 (EC 2.7.1.37) (S6K) (S6K1) (70 kDa ribosomal protein S6 kinase 1) (p70 S6 kinase alpha) (p70(S6K)-alpha) [Homo sapiens (Human)]	GGYGKVFQVR	ATP Loop	-2.3	-8.2	0.8
PCTAIRE1	UniRef100_Q00536	Serine/threonine-protein kinase PCTAIRE-1 [Homo sapiens (Human)]	LTDNLVALKEIR	Lys1	-2.7	38.5	2.9
PCTAIRE2	UniRef100_Q00537	Serine/threonine-protein kinase PCTAIRE-2 [Homo sapiens (Human)]	DLKPQNLLINEK	Lys2	-40.2	41.7	-12.4
PCTAIRE2,PCTAIRE3	UniRef100_Q00537	Serine/threonine-protein kinase PCTAIRE-2 [Homo sapiens (Human)]	SKLTENLVALKEIR	Lys1	10.3	35.9	-1.8
PDHK1	UniRef100_Q15118	[Pyruvate dehydrogenase [lipoamide]] kinase isozyme 1, mitochondrial precursor [Homo sapiens (Human)]	SPGQPIQVVYVPSHLYHMVFELFKNAMR	Other	31.4	-16.3	16.9
PDK1	UniRef100_O15530	3-phosphoinositide-dependent protein kinase 1 [Homo sapiens (Human)]	EYAIKILEK	Lys1	-5.3	7.1	-11.8
PEK	UniRef100_Q9NZJ5	Eukaryotic translation initiation factor 2-alpha kinase 3 precursor [Homo sapiens (Human)]	DLKPSNIFFTMDDVVK	Lys2	-7.4	17	-3.9
PFTAIRE1	UniRef100_O94921	Serine/threonine-protein kinase PFTAIRE-1 n=1 Tax=Homo sapiens RepID=PFTK1_HUMAN	LVALKVIR	Lys1	8.2	31.1	-4.9
PFTAIRE1	UniRef100_O94921	Serine/threonine-protein kinase PFTAIRE-1 n=1 Tax=Homo sapiens RepID=PFTK1_HUMAN	DLKPQNLLISDTGELK	Lys2	-0.6	24.1	-6.5
PHKg1	UniRef100_Q16816	Phosphorylase b kinase gamma catalytic chain, skeletal muscle isoform n=2 Tax=Homo sapiens RepID=PHKG1_HUMAN	DLKPENILLDDNMNIK	Lys2	6.1	26.4	2
PHKg2	UniRef100_P15735	Phosphorylase b kinase gamma catalytic chain, testis/liver isoform [Homo sapiens (Human)]	ATGHEFAVKIMEVTAER	Lys1	4.6	-3.3	-2.7
PI4KA,PI4KAP2	UniRef100_P42356	Phosphatidylinositol 4-kinase alpha n=2 Tax=Homo sapiens RepID=PI4KA_HUMAN	SGTPMQSAAKAPYLAK	ATP	-7.4	-0.1	-3.1
PI4KB	UniRef100_Q9UBF8	Phosphatidylinositol 4-kinase beta n=2 Tax=Homo sapiens RepID=PI4KB_HUMAN	VPHTQAVVLNSKDK	ATP	2	29.3	-16.5
PI4KB	UniRef100_Q9UBF8	Phosphatidylinositol 4-kinase beta n=2 Tax=Homo sapiens RepID=PI4KB_HUMAN	VPHTQAVVLNSKDKAPYLIYVEVLECENFDTTSVPAR	ATP	9.8	54.2	-5.8
PIK3C2B	UniRef100_O00750	Phosphatidylinositol-4-phosphate 3-kinase C2 domain-containing beta polypeptide [Homo sapiens]	VIFKCGDDLRQDMLTLQMIR	ATP	52.1	60.2	40.3
PIK3C3	UniRef100_Q8NEB9	Phosphatidylinositol 3-kinase catalytic subunit type 3 [Homo sapiens (Human)]	TEDGGKYPVIFKHGDDLR	ATP	1.8	-2.6	-16.5
PIK3C3	UniRef100_Q8NEB9	Phosphatidylinositol 3-kinase catalytic subunit type 3 [Homo sapiens (Human)]	TEDGGKYPVIFKHGDDLRQDQLILQIISLMDK	ATP	13.7	9.3	14.3
PIK3CA	UniRef100_P42336	Phosphatidylinositol-4,5-bisphosphate 3-kinase catalytic subunit alpha isoform n=2 Tax=Homo sapiens RepID=PK3CA_HUMAN	RPLWLNWENPDIMSELLFQNNEIIFKNGDDLRQDMLTLQIIR	ATP	5.6	70.8	28.5
PIK3CB	UniRef100_P42338	Phosphatidylinositol-4,5-bisphosphate 3-kinase catalytic subunit beta isoform [Homo sapiens (Human)]	VFGEDSVGVIFKNGDDLR	ATP	5.6	16.7	-9
PIK3CB	UniRef100_P42338	Phosphatidylinositol-4,5-bisphosphate 3-kinase catalytic subunit beta isoform [Homo sapiens (Human)]	VFGEDSVGVIFKNGDDLRQDMLTLQMLR	ATP	0.9	39.5	6.7
PIP4K2A	UniRef100_P48426	Phosphatidylinositol-4-phosphate 5-kinase type II alpha (EC 2.7.1.68) (1-phosphatidylinositol-4-phosphate 5-kinase 2-alpha) (PtdIns(4)P-5- kinase isoform 2-alpha) (PIP5KII-alpha) (Diphosphoinositide kinase 2- alpha) (PtdIns(4)P-5-kinase B isoform) (PIP5KI	AKELPTLKDNDFINEGQK	ATP	0.5	1.9	-4.5
PIP4K2B	UniRef100_P78356	Phosphatidylinositol-4-phosphate 5-kinase type II beta (EC 2.7.1.68) (1-phosphatidylinositol-4-phosphate 5-kinase 2-beta) (PtdIns(4)P-5- kinase isoform 2-beta) [Homo sapiens (Human)]	DLPTFKDNDFLNEGQK	ATP	-4.7	26.2	15.9
PIP4K2C	UniRef100_Q8TBX8	Phosphatidylinositol-5-phosphate 4-kinase type-2 gamma n=1 Tax=Homo sapiens RepID=PI42C_HUMAN	ELPTLKDMDFLNK	ATP	-8.2	11.7	-6.7
PIP4K2C	UniRef100_Q8TBX8	Phosphatidylinositol-5-phosphate 4-kinase type-2 gamma n=1 Tax=Homo sapiens RepID=PI42C_HUMAN	TLVIKEVSSEDIADMHSNLSNYHQYIVK	ATP	-9.4	2.4	-10.9
PIP4K2C	UniRef100_Q8TBX8	Phosphatidylinositol-5-phosphate 4-kinase type-2 gamma n=1 Tax=Homo sapiens RepID=PI42C_HUMAN	VKELPTLKDMDFLNK	ATP	16	31.7	4.2
PIP5K3	UniRef100_Q9Y2I7	FYVE finger-containing phosphoinositide kinase (EC 2.7.1.68) (1- phosphatidylinositol-4-phosphate 5-kinase) (Phosphatidylinositol-3- phosphate 5-kinase type III) (PIP5K) (PtdIns(4)P-5-kinase) [Homo sapiens (Human)]	GGKSGAAFYATEDDRFILK	ATP	96.6	53.4	-7.7
PITSLRE	UniRef100_P21127	PITSLRE serine/threonine-protein kinase CDC2L1 [Homo sapiens (Human)]	DLKTSNLLLSHAGILK	Lys2	4.6	3.7	-1.1
PKCa,PKCb	UniRef100_P17252	Protein kinase C alpha type n=2 Tax=Homo sapiens RepID=KPCA_HUMAN	DLKLDNVMLDSEGHIK	Lys2	-0.1	45.2	-1.9
PKCi	UniRef100_P41743	Protein kinase C iota type [Homo sapiens (Human)]	IYAMKVVK	Lys1	-13.3	-5.8	-0.4
PKCz	UniRef100_Q05513	Protein kinase C zeta type [Homo sapiens (Human)]	NDQIYAMKVVK	Lys1	19.7	-19.6	17.3
PKD1	UniRef100_Q15139	Serine/threonine-protein kinase D1 n=1 Tax=Homo sapiens RepID=KPCD1_HUMAN	DVAIKIIDK	Lys1	-20.7	25	-8.8
PKD1,PKD2	UniRef100_Q15139	Serine/threonine-protein kinase D1 n=1 Tax=Homo sapiens RepID=KPCD1_HUMAN	NIVHCDLKPENVLLASADPFPQVK	Lys2	-10.6	33.6	5.2
PKD2	UniRef100_Q9BZL6	Protein kinase D2 [Homo sapiens (Human)]	DVAVKVIDK	Lys1	-4.3	28.3	-7.2
PKD3	UniRef100_O94806	Protein kinase D3 [Homo sapiens (Human)]	NIVHCDLKPENVLLASAEPFPQVK	Lys2	-8.9	48.7	2.8
PKN1	UniRef100_Q16512	Protein kinase N1 [Homo sapiens (Human)]	VLLSEFRPSGELFAIKALK	Lys1	0.9	-43.3	1.6
PKN2	UniRef100_Q16513	Protein kinase N2 [Homo sapiens (Human)]	DLKLDNLLLDTEGFVK	Lys2	-3.6	2.9	9.1
PKR	UniRef100_P19525	Interferon-induced, double-stranded RNA-activated protein kinase [Homo sapiens (Human)]	DLKPSNIFLVDTK	Lys2	-0.3	8.5	-5.4
PLK1	UniRef100_P53350	Serine/threonine-protein kinase PLK1 [Homo sapiens (Human)]	CFEISDADTKEVFAGKIVPK	Lys1	-11.4	-2.9	-1.5
PLK1	UniRef100_P53350	Serine/threonine-protein kinase PLK1 [Homo sapiens (Human)]	DLKLGNLFLNEDLEVK	Lys2	-15.2	-15.6	-7.2
PRP4	UniRef100_Q13523	Serine/threonine-protein kinase PRP4 homolog [Homo sapiens (Human)]	CNILHADIKPDNILVNESK	Lys2	-1.8	-1.2	-6.7
PRPK	UniRef100_Q96S44	TP53-regulating kinase [Homo sapiens (Human)]	FLSGLELVKQGAEAR	ATP Loop	3.2	3.8	0.3
RIPK2	UniRef100_O43353	Receptor-interacting serine/threonine-protein kinase 2 [Homo sapiens (Human)]	VQVAVKHLHIHTPLLDSER	Lys1	7.6	> 96	0
RIPK2	UniRef100_O43353	Receptor-interacting serine/threonine-protein kinase 2 [Homo sapiens (Human)]	ILHEIALGVNYLHNMTPPLLHHDLKTQNILLDNEFHVK	Lys2	8.8	87.5	5.3
ROCK1	UniRef100_Q13464	Rho-associated protein kinase 1 [Homo sapiens (Human)]	KLQLELNQER	Other	2.2	54.3	3.9
ROCK1,ROCK2	UniRef100_O75116	Rho-associated protein kinase 2 [Homo sapiens (Human)]	DVKPDNMLLDK	Lys2	-22.5	48.5	-16.1
RON	UniRef100_Q04912	Macrophage-stimulating protein receptor precursor (EC 2.7.1.112) (MSP receptor) (p185-Ron) (CDw136 antigen) [Contains: Macrophage- stimulating protein receptor alpha chain; Macrophage-stimulating protein receptor beta chain] [Homo sapiens (Human)]	IQCAIKSLSR	Lys1	-13.2	-12.3	-10.5
RSK1 domain2	UniRef100_Q15418	Ribosomal protein S6 kinase alpha 1 [Homo sapiens (Human)]	DLKPSNILYVDESGNPECLR	Lys2	1	63.4	-6.9
RSK1,RSK2 domain1	UniRef100_Q15418	Ribosomal protein S6 kinase alpha 1 [Homo sapiens (Human)]	DLKPENILLDEEGHIKLTDFGLSK	Lys2	-1	15.9	2.1
RSK1,RSK2,RSK3 domain1	UniRef100_Q15418	Ribosomal protein S6 kinase alpha 1 [Homo sapiens (Human)]	DLKPENILLDEEGHIK	Lys2	8.4	22.9	-2
RSK1,RSK3	UniRef100_Q15418	Ribosomal protein S6 kinase alpha 1 [Homo sapiens (Human)]	SKRDPSEEIEILLR	Other	2.1	57.9	1.5
RSK1,RSK4 domain1	UniRef100_Q15418	Ribosomal protein S6 kinase alpha 1 [Homo sapiens (Human)]	VLGQGSFGKVFLVR	ATP Loop	9	17.1	-10.3
RSK2 domain1	UniRef100_P51812	Ribosomal protein S6 kinase alpha 3 [Homo sapiens (Human)]	VLGQGSFGKVFLVK	ATP Loop	34.2	32.6	3.3
RSK2 domain2	UniRef100_P51812	Ribosomal protein S6 kinase alpha 3 [Homo sapiens (Human)]	DLKPSNILYVDESGNPESIR	Lys2	-3.8	19.6	-9.6
RSK2 domain2	UniRef100_P51812	Ribosomal protein S6 kinase alpha 3 [Homo sapiens (Human)]	SKRDPTEEIEILLR	Protein Kinase Domain	13.3	45.4	8.5
RSK4 domain1	UniRef100_Q9UK32	Ribosomal protein S6 kinase alpha 6 [Homo sapiens (Human)]	DLKPENILLDEIGHIK	Lys2	52.8	42.7	0.9
RSKL1 domain1	UniRef100_Q96S38	Ribosomal protein S6 kinase delta-1 n=2 Tax=Homo sapiens RepID=KS6C1_HUMAN	VLGVIDKVLLVMDTR	Protein Kinase Domain	1.1	1.2	-2.6
SGK3	UniRef100_Q96BR1	Serine/threonine-protein kinase Sgk3 [Homo sapiens (Human)]	FYAVKVLQK	Lys1	-7.6	-2.1	-9
SLK	UniRef100_Q9H2G2	CTCL tumor antigen se20-9 [Homo sapiens (Human)]	ETSVLAAAKVIDTK	Lys1	-11.1	21.9	-1.8
SLK	UniRef100_Q9H2G2	CTCL tumor antigen se20-9 [Homo sapiens (Human)]	DLKAGNILFTLDGDIK	Lys2	-9.2	-39.1	-8.1
SMG1	UniRef100_Q96Q15	Serine/threonine-protein kinase SMG1 n=4 Tax=Homo sapiens RepID=SMG1_HUMAN	DTVTIHSVGGTITILPTKTKPK	ATP	-5.7	0.7	-7.5
SNRK	UniRef100_Q9NRH2	SNF-related serine/threonine-protein kinase [Homo sapiens (Human)]	DLKPENVVFFEK	Lys2	1.2	1.4	0.3
SRC	UniRef100_P12931	Proto-oncogene tyrosine-protein kinase Src n=1 Tax=Homo sapiens RepID=SRC_HUMAN	VAIKTLKPGTMSPEAFLQEAQVMK	Lys1	-15.5	87.8	-13.5
SRPK1	UniRef100_Q96SB4	Serine/threonine-protein kinase SRPK1 n=1 Tax=Homo sapiens RepID=SRPK1_HUMAN	IIHTDIKPENILLSVNEQYIR	Lys2	5.7	-21.7	4.3
SRPK1,SRPK2	UniRef100_Q96SB4	Serine/threonine-protein kinase SRPK1 n=1 Tax=Homo sapiens RepID=SRPK1_HUMAN	FVAMKVVK	Lys1	-61.9	-3.6	-6.3
STLK5	UniRef100_Q7RTN6	STE20-related adaptor protein [Homo sapiens (Human)]	YSVKVLPWLSPEVLQQNLQGYDAK	Activation Loop	5.3	12.1	10.7
STLK5	UniRef100_Q7RTN6	STE20-related adaptor protein [Homo sapiens (Human)]	SVKASHILISVDGK	Lys2	-32.7	-12.2	-5.5
STLK6	UniRef100_Q9C0K7	Serine/threonine-protein kinase ALS2CR2 [Homo sapiens (Human)]	HTPTGTLVTIKITNLENCNEER	Lys1	0.6	-1.6	-13.2
STLK6	UniRef100_Q9C0K7	Serine/threonine-protein kinase ALS2CR2 [Homo sapiens (Human)]	SIKASHILISGDGLVTLSGLSHLHSLVK	Lys2	-11.4	-0.9	4
TAK1	UniRef100_O43318	Mitogen-activated protein kinase kinase kinase 7 [Homo sapiens (Human)]	DLKPPNLLLVAGGTVLK	Lys2	-6.3	16	-10.3
TAO1,TAO3	UniRef100_Q9H2K8	Serine/threonine-protein kinase TAO3 [Homo sapiens (Human)]	DIKAGNILLTEPGQVK	Lys2	-7	-7.7	-11.1
TAO2	UniRef100_Q9UL54	Serine/threonine-protein kinase TAO2 n=2 Tax=Homo sapiens RepID=TAOK2_HUMAN	DVKAGNILLSEPGLVK	Lys2	-6.8	24.3	-2.6
TBK1	UniRef100_Q9UHD2	Serine/threonine-protein kinase TBK1 [Homo sapiens (Human)]	TGDLFAIKVFNNISFLRPVDVQMR	Lys1	-11.4	9.8	3.3
TLK1	UniRef100_Q9UKI8	Serine/threonine-protein kinase tousled-like 1 [Homo sapiens (Human)]	YAAVKIHQLNK	Lys1	-28.7	-35.4	-24.9
TLK1,TLK2	UniRef100_Q9UKI8	Serine/threonine-protein kinase tousled-like 1 [Homo sapiens (Human)]	YLNEIKPPIIHYDLKPGNILLVDGTACGEIK	Lys2	0.3	4.5	-4.7
TLK2	UniRef100_Q86UE8	Serine/threonine-protein kinase tousled-like 2 [Homo sapiens (Human)]	YVAVKIHQLNK	Lys1	-7.5	-20.7	-6.8
ULK1	UniRef100_O75385	Serine/threonine-protein kinase ULK1 [Homo sapiens]	DLKPQNILLSNPAGR	Lys2	-8.3	3.7	-9
ULK3	UniRef100_Q6PHR2	Unc-51-like kinase 3 [Homo sapiens (Human)]	EVVAIKCVAK	Lys1	-11.6	-6	0.5
ULK3	UniRef100_Q6PHR2	Unc-51-like kinase 3 [Homo sapiens (Human)]	NISHLDLKPQNILLSSLEKPHLK	Lys2	-11.5	-21.4	9.4
Wnk1,Wnk2,Wnk3	UniRef100_Q9Y3S1	Serine/threonine-protein kinase WNK2 [Homo sapiens (Human)]	DLKCDNIFITGPTGSVK	Lys2	7.4	70.3	-9
Wnk1,Wnk2,Wnk4	UniRef100_Q9Y3S1	Serine/threonine-protein kinase WNK2 [Homo sapiens (Human)]	IGDLGLATLKR	Activation Loop	-5.2	72.7	-12.8
Wnk4	UniRef100_Q96J92	Serine/threonine-protein kinase WNK4 [Homo sapiens (Human)]	DLKCDNVFITGPTGSVK	Lys2	-16.7	61.2	-7.1
YANK3	UniRef100_Q86UX6	PKE protein kinase [Homo sapiens (Human)]	DVKPDNILLDER	Lys2	13.6	55	-7.6
YES	UniRef100_P07947	Proto-oncogene tyrosine-protein kinase Yes n=1 Tax=Homo sapiens RepID=YES_HUMAN	VAIKTLKPGTMMPEAFLQEAQIMK	Lys1	-2.4	92.8	-4.3
YSK1	UniRef100_O00506	Serine/threonine-protein kinase 25 [Homo sapiens (Human)]	EVVAIKIIDLEEAEDEIEDIQQEITVLSQCDSPYITR	Lys1	3.5	5.7	34.6
ZAK	UniRef100_Q9NYL2	Mitogen-activated protein kinase kinase kinase MLT [Homo sapiens (Human)]	WISQDKEVAVKK	Lys1	-3.3	35.9	-6.3
ZC1/HGK	UniRef100_O95819	Mitogen-activated protein kinase kinase kinase kinase 4 [Homo sapiens (Human)]	TGQLAAIKVMDVTEDEEEEIKLEINMLK	Lys1	17.4	59.7	43.7
ZC1/HGK	UniRef100_O95819	Mitogen-activated protein kinase kinase kinase kinase 4 [Homo sapiens (Human)]	TGQLAAIKVMDVTEDEEEEIKLEINMLKK	Lys1	11.1	56.2	-8.3
ZC1/HGK,ZC2/TNIK,ZC3/MINK	UniRef100_O95819	Mitogen-activated protein kinase kinase kinase kinase 4 [Homo sapiens (Human)]	DIKGQNVLLTENAEVK	Lys2	-11.4	17.1	-15.8
ZC2/TNIK	UniRef100_Q9UKE5	TRAF2 and NCK-interacting kinase [Homo sapiens (Human)]	TGQLAAIKVMDVTGDEEEEIKQEINMLKK	Lys1	3.5	62.6	-8
